# Supplementary material for: Dataset on microplastics and associated trace metals and phthalate esters in sandy beaches of tropical Atlantic ecosystems, Nigeria
Source: Data Brief. 2020 May 23;31:105755. doi: 10.1016/j.dib.2020.105755 (PMC7280749; doi:10.1016/j.dib.2020.105755)
Supplement: Supplementary file 1 [file mmc1.xml]

<?xml version="1.0" encoding="utf-8" standalone="no"?>
<data>
  <datasets>
    <author>nbenson@covenantuniversity.edu.ng</author>
    <type>0</type>
    <dataset>
      <value>4</value>
      <reason>Data will be made available on request</reason>
      <comments />
    </dataset>
  </datasets>
</data>
